# Supplementary material for: Dearomative Spirocyclization of Tryptamine-Derived Isocyanides via Iron-Catalyzed Carbene Transfer
Source: J Org Chem. 2023 Dec 4;88(24):17345–55. doi: 10.1021/acs.joc.3c02160 (PMC10729054; doi:10.1021/acs.joc.3c02160)
Supplement: Supplementary file 1 — jo3c02160_si_001.zip [file jo3c02160_si_001.zip › FIDs_Fe_Carbene_Transfer_Tryptamine_Isocyanides_Roose_JOC/FID/1g/13C/fq1list]

O 500.202001
-2500000
-2488281
-2476563
-2464844
-2453125
-2441406
-2429688
-2417969
-2406250
-2394531
-2382813
-2371094
-2359375
-2347656
-2335938
-2324219
-2312500
-2300781
-2289063
-2277344
-2265625
-2253906
-2242188
-2230469
-2218750
-2207031
-2195313
-2183594
-2171875
-2160156
-2148438
-2136719
-2125000
-2113281
-2101563
-2089844
-2078125
-2066406
-2054688
-2042969
-2031250
-2019531
-2007813
-1996094
-1984375
-1972656
-1960938
-1949219
-1937500
-1925781
-1914063
-1902344
-1890625
-1878906
-1867188
-1855469
-1843750
-1832031
-1820313
-1808594
-1796875
-1785156
-1773438
-1761719
-1750000
-1738281
-1726563
-1714844
-1703125
-1691406
-1679688
-1667969
-1656250
-1644531
-1632813
-1621094
-1609375
-1597656
-1585938
-1574219
-1562500
-1550781
-1539063
-1527344
-1515625
-1503906
-1492188
-1480469
-1468750
-1457031
-1445313
-1433594
-1421875
-1410156
-1398438
-1386719
-1375000
-1363281
-1351563
-1339844
-1328125
-1316406
-1304688
-1292969
-1281250
-1269531
-1257813
-1246094
-1234375
-1222656
-1210938
-1199219
-1187500
-1175781
-1164063
-1152344
-1140625
-1128906
-1117188
-1105469
-1093750
-1082031
-1070313
-1058594
-1046875
-1035156
-1023438
-1011719
-1000000
 -992157
 -984314
 -976471
 -968627
 -960784
 -952941
 -945098
 -937255
 -929412
 -921569
 -913725
 -905882
 -898039
 -890196
 -882353
 -874510
 -866667
 -858824
 -850980
 -843137
 -835294
 -827451
 -819608
 -811765
 -803922
 -796078
 -788235
 -780392
 -772549
 -764706
 -756863
 -749020
 -741176
 -733333
 -725490
 -717647
 -709804
 -701961
 -694118
 -686275
 -678431
 -670588
 -662745
 -654902
 -647059
 -639216
 -631373
 -623529
 -615686
 -607843
 -600000
 -592157
 -584314
 -576471
 -568627
 -560784
 -552941
 -545098
 -537255
 -529412
 -521569
 -513725
 -505882
 -498039
 -490196
 -482353
 -474510
 -466667
 -458824
 -450980
 -443137
 -435294
 -427451
 -419608
 -411765
 -403922
 -396078
 -388235
 -380392
 -372549
 -364706
 -356863
 -349020
 -341176
 -333333
 -325490
 -317647
 -309804
 -301961
 -294118
 -286275
 -278431
 -270588
 -262745
 -254902
 -247059
 -239216
 -231373
 -223529
 -215686
 -207843
 -200000
 -192157
 -184314
 -176471
 -168627
 -160784
 -152941
 -145098
 -137255
 -129412
 -121569
 -113725
 -105882
  -98039
  -90196
  -82353
  -74510
  -66667
  -58824
  -50980
  -43137
  -35294
  -27451
  -19608
  -11765
   -3922
    3922
   11765
   19608
   27451
   35294
   43137
   50980
   58824
   66667
   74510
   82353
   90196
   98039
  105882
  113725
  121569
  129412
  137255
  145098
  152941
  160784
  168627
  176471
  184314
  192157
  200000
  207843
  215686
  223529
  231373
  239216
  247059
  254902
  262745
  270588
  278431
  286275
  294118
  301961
  309804
  317647
  325490
  333333
  341176
  349020
  356863
  364706
  372549
  380392
  388235
  396078
  403922
  411765
  419608
  427451
  435294
  443137
  450980
  458824
  466667
  474510
  482353
  490196
  498039
  505882
  513725
  521569
  529412
  537255
  545098
  552941
  560784
  568627
  576471
  584314
  592157
  600000
  607843
  615686
  623529
  631373
  639216
  647059
  654902
  662745
  670588
  678431
  686275
  694118
  701961
  709804
  717647
  725490
  733333
  741176
  749020
  756863
  764706
  772549
  780392
  788235
  796078
  803922
  811765
  819608
  827451
  835294
  843137
  850980
  858824
  866667
  874510
  882353
  890196
  898039
  905882
  913725
  921569
  929412
  937255
  945098
  952941
  960784
  968627
  976471
  984314
  992157
 1000000
 1011719
 1023437
 1035156
 1046875
 1058594
 1070312
 1082031
 1093750
 1105469
 1117187
 1128906
 1140625
 1152344
 1164062
 1175781
 1187500
 1199219
 1210937
 1222656
 1234375
 1246094
 1257812
 1269531
 1281250
 1292969
 1304687
 1316406
 1328125
 1339844
 1351562
 1363281
 1375000
 1386719
 1398437
 1410156
 1421875
 1433594
 1445312
 1457031
 1468750
 1480469
 1492187
 1503906
 1515625
 1527344
 1539062
 1550781
 1562500
 1574219
 1585937
 1597656
 1609375
 1621094
 1632812
 1644531
 1656250
 1667969
 1679687
 1691406
 1703125
 1714844
 1726562
 1738281
 1750000
 1761719
 1773437
 1785156
 1796875
 1808594
 1820312
 1832031
 1843750
 1855469
 1867187
 1878906
 1890625
 1902344
 1914062
 1925781
 1937500
 1949219
 1960937
 1972656
 1984375
 1996094
 2007812
 2019531
 2031250
 2042969
 2054687
 2066406
 2078125
 2089844
 2101562
 2113281
 2125000
 2136719
 2148437
 2160156
 2171875
 2183594
 2195312
 2207031
 2218750
 2230469
 2242187
 2253906
 2265625
 2277344
 2289062
 2300781
 2312500
 2324219
 2335937
 2347656
 2359375
 2371094
 2382812
 2394531
 2406250
 2417969
 2429687
 2441406
 2453125
 2464844
 2476562
 2488281
 2500000
