# Supplementary material for: Dearomative Spirocyclization of Tryptamine-Derived Isocyanides via Iron-Catalyzed Carbene Transfer
Source: J Org Chem. 2023 Dec 4;88(24):17345–55. doi: 10.1021/acs.joc.3c02160 (PMC10729054; doi:10.1021/acs.joc.3c02160)
Supplement: Supplementary file 1 — jo3c02160_si_001.zip [file jo3c02160_si_001.zip › FIDs_Fe_Carbene_Transfer_Tryptamine_Isocyanides_Roose_JOC/FID/1g/13C/specpar]

##TITLE= Parameter file, TOPSPIN		Version 3.2
##JCAMPDX= 5.0
##DATATYPE= Parameter Values
##NPOINTS= 6092	$$ modification sequence number
##ORIGIN= Bruker BioSpin GmbH
##OWNER= nmr
$$ 2021-05-10 09:23:05.632 +0200  NMR@NMR500
$$ C:/Bruker/TopSpin3.2/conf/instr/spect/specpar
$$ process C:\Bruker\TopSpin3.2\prog\mod\cprserver.exe
##$HPPRECH= (0..15)
-1 -1 -1 -1 -1 -1 -1 -1 -1 -1 -1 -1 -1 -1 -1 -1
##$NUC1= 1
##$NUC2= 20
##$NUC3= 0
##$NUC4= 0
##$NUC5= 0
##$NUC6= 0
##$NUC7= 0
##$NUC8= 0
##$NUCARR= (0..123)
500.2 500.2 76.783745518 533.533197948 381.049543874 73.609862172 194.396712594
70.287168626 53.739777316 160.484037948 125.77539004 36.13387277 50.684825824
67.809397914 470.658243022 39.487268592 132.3124038 30.62041827 130.336408718
99.375669374 202.484671484 38.395352 49.009140818 40.79493645 23.341197746
12.81164761 33.663605058 121.507318494 28.198945068 28.206463074 49.871485618
131.567345896 28.273784992 123.995668436 16.195365556 118.682824148 44.698127102
132.630395946 142.075272386 31.296528606 120.054772708 152.544513408 17.44855163
85.647315228 95.395708026 26.099045444 125.32000796 135.086603036 19.2456952
48.294024886 163.667710908 21.677777644 24.510790396 46.500082596 122.42980234
32.597663852 33.28178239 112.586646652 23.034965302 25.817167738 15.938607894
22.8896522 20.247190638 23.276972066 106.11983096 111.01026135 109.37250651
109.606970258 163.659182498 178.232559518 186.527741264 119.700746154 64.822003434
130.901049484 157.811944538 100.077444972 139.106550372 41.236092842 65.606942284
49.692153914 55.586865856 65.9978886 70.656456282 153.16124 27.2609 16.80672
20.85834 17.20688 124.34972 54.92196 15.35614 20.15806 120.24808 17.20688
24.10964 106.74268 14.40576 41.46658 87.531528612 24.114642 57.042808 40.671262
20.043014 12.590034 59.9719792 20.840267774 112.6680492 113.8035032 11.416219662
38.8425308 8.593436 9.358742 107.526913568 8.648458 89.589931644 33.071138166
285.7302464 288.534557676 104.644836198 80.378578576 9.2106828 100 100
100
##$OFFSF= (0..7)
0 0 0 0 0 0 0 0
##$OFFSH= (0..7)
3951.5999999935 100.000000031741 0 0 0 0 0 0
##$OFFSX= (0..7)
360.900000003994 3851.8 0 0 0 0 0 0
##$PRECHAN= (0..15)
-1 1 -1 0 2 -1 -1 -1 -1 -1 -1 -1 -1 -1 -1 -1
##$RECPRE= (0..15)
-1 0 -1 -1 -1 -1 -1 -1 -1 -1 -1 -1 -1 -1 -1 -1
##$RECPRFX= (0..15)
1 0 0 0 0 0 0 0 0 0 0 0 0 0 0 0
##$RECSEL= (0..15)
0 0 0 1 0 0 0 0 0 0 0 0 0 0 0 0
##$SELREC= (0..9)
0 0 0 0 0 0 0 0 0 0
##$SFO1= 500.203952
##$SFO2= 202.485032
##$SFO3= 500.2
##$SFO4= 500.2
##$SFO5= 500.2
##$SFO6= 500.2
##$SFO7= 500.2
##$SFO8= 500.2
##END=
