# Supplementary material for: Dearomative Spirocyclization of Tryptamine-Derived Isocyanides via Iron-Catalyzed Carbene Transfer
Source: J Org Chem. 2023 Dec 4;88(24):17345–55. doi: 10.1021/acs.joc.3c02160 (PMC10729054; doi:10.1021/acs.joc.3c02160)
Supplement: Supplementary file 1 — jo3c02160_si_001.zip [file jo3c02160_si_001.zip › FIDs_Fe_Carbene_Transfer_Tryptamine_Isocyanides_Roose_JOC/FID/1g/1g.mol]

1g.mol
  ChemDraw08032316522D

 15 16  0  0  0  0  0  0  0  0999 V2000
   -2.1889    0.0000    0.0000 C   0  0  0  0  0  0  0  0  0  0  0  0
   -2.1889   -0.8250    0.0000 C   0  0  0  0  0  0  0  0  0  0  0  0
   -1.4745   -1.2375    0.0000 C   0  0  0  0  0  0  0  0  0  0  0  0
   -0.7600   -0.8250    0.0000 C   0  0  0  0  0  0  0  0  0  0  0  0
   -0.7600    0.0000    0.0000 C   0  0  0  0  0  0  0  0  0  0  0  0
   -1.4745    0.4125    0.0000 C   0  0  0  0  0  0  0  0  0  0  0  0
    0.0249   -1.0799    0.0000 N   0  0  0  0  0  0  0  0  0  0  0  0
    0.5096   -0.4125    0.0000 C   0  0  0  0  0  0  0  0  0  0  0  0
    0.0249    0.2549    0.0000 C   0  0  0  0  0  0  0  0  0  0  0  0
    1.3346   -0.4125    0.0000 C   0  0  0  0  0  0  0  0  0  0  0  0
   -1.4745    1.2375    0.0000 Br  0  0  0  0  0  0  0  0  0  0  0  0
    0.2799    1.0395    0.0000 C   0  0  0  0  0  0  0  0  0  0  0  0
    1.0869    1.2109    0.0000 C   0  0  0  0  0  0  0  0  0  0  0  0
    1.6389    0.5977    0.0000 N   0  3  0  0  0  0  0  0  0  0  0  0
    2.1889   -0.0133    0.0000 C   0  5  0  0  0  0  0  0  0  0  0  0
 14 15  3  0        0
 13 14  1  0        0
  1  2  2  0        0
  2  3  1  0        0
  3  4  2  0        0
  4  5  1  0        0
  5  6  2  0        0
  6  1  1  0        0
  4  7  1  0        0
  7  8  1  0        0
  8  9  2  0        0
  9  5  1  0        0
  8 10  1  0        0
  6 11  1  0        0
  9 12  1  0        0
 12 13  1  0        0
M  CHG  2  14   1  15  -1
M  STY  1   1 SUP
M  SLB  1   1   1
M  SAL   1  2  14  15
M  SBL   1  1   2
M  SMT   1 NC
M  SBV   1   2   -0.5519    0.6132
M  END
