# Supplementary material for: Dearomative Spirocyclization of Tryptamine-Derived Isocyanides via Iron-Catalyzed Carbene Transfer
Source: J Org Chem. 2023 Dec 4;88(24):17345–55. doi: 10.1021/acs.joc.3c02160 (PMC10729054; doi:10.1021/acs.joc.3c02160)
Supplement: Supplementary file 1 — jo3c02160_si_001.zip [file jo3c02160_si_001.zip › FIDs_Fe_Carbene_Transfer_Tryptamine_Isocyanides_Roose_JOC/FID/1i/1i.mol]

1i.mol
  ChemDraw08032317442D

 15 16  0  0  0  0  0  0  0  0999 V2000
   -2.0497    0.3239    0.0000 C   0  0  0  0  0  0  0  0  0  0  0  0
   -2.0497   -0.4982    0.0000 C   0  0  0  0  0  0  0  0  0  0  0  0
   -1.3378   -0.9093    0.0000 C   0  0  0  0  0  0  0  0  0  0  0  0
   -0.6258   -0.4982    0.0000 C   0  0  0  0  0  0  0  0  0  0  0  0
   -0.6258    0.3239    0.0000 C   0  0  0  0  0  0  0  0  0  0  0  0
   -1.3378    0.7350    0.0000 C   0  0  0  0  0  0  0  0  0  0  0  0
    0.1561   -0.7522    0.0000 N   0  0  0  0  0  0  0  0  0  0  0  0
    0.6394   -0.0871    0.0000 C   0  0  0  0  0  0  0  0  0  0  0  0
    0.1561    0.5780    0.0000 C   0  0  0  0  0  0  0  0  0  0  0  0
    0.4102    1.3599    0.0000 C   0  0  0  0  0  0  0  0  0  0  0  0
    1.2144    1.5308    0.0000 C   0  0  0  0  0  0  0  0  0  0  0  0
   -1.3378   -1.7314    0.0000 Br  0  0  0  0  0  0  0  0  0  0  0  0
    1.7957    0.9495    0.0000 N   0  3  0  0  0  0  0  0  0  0  0  0
    2.0497    1.7314    0.0000 C   0  5  0  0  0  0  0  0  0  0  0  0
    1.4615   -0.0871    0.0000 C   0  0  0  0  0  0  0  0  0  0  0  0
 13 14  3  0        0
 11 13  1  0        0
  8 15  1  0        0
  1  2  2  0        0
  2  3  1  0        0
  3  4  2  0        0
  4  5  1  0        0
  5  6  2  0        0
  6  1  1  0        0
  4  7  1  0        0
  7  8  1  0        0
  8  9  2  0        0
  9  5  1  0        0
  9 10  1  0        0
 10 11  1  0        0
  3 12  1  0        0
M  CHG  2  13   1  14  -1
M  STY  1   1 SUP
M  SLB  1   1   1
M  SAL   1  2  13  14
M  SBL   1  1   2
M  SMT   1 NC
M  SBV   1   2   -0.5813    0.5813
M  STY  1   2 SUP
M  SLB  1   2   2
M  SAL   2  1  15
M  SBL   2  1   3
M  SMT   2 Me
M  SBV   2   3   -0.8221    0.0000
M  END
