# Supplementary material for: Dearomative Spirocyclization of Tryptamine-Derived Isocyanides via Iron-Catalyzed Carbene Transfer
Source: J Org Chem. 2023 Dec 4;88(24):17345–55. doi: 10.1021/acs.joc.3c02160 (PMC10729054; doi:10.1021/acs.joc.3c02160)
Supplement: Supplementary file 1 — jo3c02160_si_001.zip [file jo3c02160_si_001.zip › FIDs_Fe_Carbene_Transfer_Tryptamine_Isocyanides_Roose_JOC/FID/1k/1H/audita.txt]

##TITLE= Audit trail, TOPSPIN		Version 3.2
##JCAMPDX= 5.01
##ORIGIN= Bruker BioSpin GmbH
##OWNER= NMR
$$ C:/NMR Data/data/TomRoose/nmr/JCR_053/3/audita.txt
##AUDIT TRAIL=  $$ (NUMBER, WHEN, WHO, WHERE, PROCESS, VERSION, WHAT)
(   1,<2021-06-16 17:46:26.638 +0200>,<NMR>,<NMR500>,<go>,<TOPSPIN 3.2>,
      <created by zg
	started at 2021-06-16 17:45:07.731 +0200,
	POWCHK enabled, PULCHK disabled,
       configuration hash MD5:
       19 C7 BB 5D EA 9A F0 38 61 36 8E 90 47 75 A7 65
       data hash MD5: 64K
       41 B1 3B 23 E1 EB 16 33 7E 5B 89 F1 36 CF 53 6B>)
(   2,<2021-06-16 17:46:34.056 +0200>,<NMR>,<NMR500>,<audit>,<TOPSPIN 3.2>,
      <user comment:
       ICON-NMR User ID: TomRoose
       data hash MD5: 64K
       41 B1 3B 23 E1 EB 16 33 7E 5B 89 F1 36 CF 53 6B>)
##END=

$$ hash MD5
$$ 2C CD D5 5F 30 FC 9C 44 D5 62 F3 5B 7C 7A 9E F6
