# Supplementary material for: Dearomative Spirocyclization of Tryptamine-Derived Isocyanides via Iron-Catalyzed Carbene Transfer
Source: J Org Chem. 2023 Dec 4;88(24):17345–55. doi: 10.1021/acs.joc.3c02160 (PMC10729054; doi:10.1021/acs.joc.3c02160)
Supplement: Supplementary file 1 — jo3c02160_si_001.zip [file jo3c02160_si_001.zip › FIDs_Fe_Carbene_Transfer_Tryptamine_Isocyanides_Roose_JOC/FID/1l/19F/audita.txt]

##TITLE= Audit trail, TOPSPIN		Version 3.2
##JCAMPDX= 5.01
##ORIGIN= Bruker BioSpin GmbH
##OWNER= NMR
$$ C:/NMR Data/data/TomRoose/nmr/BBN_018/3/audita.txt
##AUDIT TRAIL=  $$ (NUMBER, WHEN, WHO, WHERE, PROCESS, VERSION, WHAT)
(   1,<2023-04-20 15:40:04.668 +0200>,<NMR>,<NMR500>,<go>,<TOPSPIN 3.2>,
      <created by zg
	started at 2023-04-20 15:39:30.889 +0200,
	POWCHK enabled, PULCHK disabled,
       configuration hash MD5:
       B3 26 F5 61 77 E8 22 B3 E0 D0 1C 01 3B 3A 71 64
       data hash MD5: 128K
       DB 84 1A D4 47 15 55 7B 8D C2 EA 08 C5 13 53 F2>)
(   2,<2023-04-20 15:40:12.511 +0200>,<NMR>,<NMR500>,<audit>,<TOPSPIN 3.2>,
      <user comment:
       ICON-NMR User ID: TomRoose
       data hash MD5: 128K
       DB 84 1A D4 47 15 55 7B 8D C2 EA 08 C5 13 53 F2>)
##END=

$$ hash MD5
$$ 61 63 BA 53 06 6C 50 36 34 A6 71 DD 00 D1 02 22
