# Supplementary material for: Dearomative Spirocyclization of Tryptamine-Derived Isocyanides via Iron-Catalyzed Carbene Transfer
Source: J Org Chem. 2023 Dec 4;88(24):17345–55. doi: 10.1021/acs.joc.3c02160 (PMC10729054; doi:10.1021/acs.joc.3c02160)
Supplement: Supplementary file 1 — jo3c02160_si_001.zip [file jo3c02160_si_001.zip › FIDs_Fe_Carbene_Transfer_Tryptamine_Isocyanides_Roose_JOC/FID/1l/1l.mol]

1l.mol
  ChemDraw08042307262D

 20 22  0  0  0  0  0  0  0  0999 V2000
   -2.9992   -0.7701    0.0000 C   0  0  0  0  0  0  0  0  0  0  0  0
   -2.9992   -1.5951    0.0000 C   0  0  0  0  0  0  0  0  0  0  0  0
   -2.2848   -2.0076    0.0000 C   0  0  0  0  0  0  0  0  0  0  0  0
   -1.5703   -1.5951    0.0000 C   0  0  0  0  0  0  0  0  0  0  0  0
   -1.5703   -0.7701    0.0000 C   0  0  0  0  0  0  0  0  0  0  0  0
   -2.2848   -0.3576    0.0000 C   0  0  0  0  0  0  0  0  0  0  0  0
   -0.7857   -1.8500    0.0000 N   0  0  0  0  0  0  0  0  0  0  0  0
   -0.3008   -1.1826    0.0000 C   0  0  0  0  0  0  0  0  0  0  0  0
   -0.7857   -0.5151    0.0000 C   0  0  0  0  0  0  0  0  0  0  0  0
   -0.5307    0.2695    0.0000 C   0  0  0  0  0  0  0  0  0  0  0  0
    0.2762    0.4410    0.0000 C   0  0  0  0  0  0  0  0  0  0  0  0
    0.5242   -1.1826    0.0000 C   0  0  0  0  0  0  0  0  0  0  0  0
    0.9367   -1.8970    0.0000 C   0  0  0  0  0  0  0  0  0  0  0  0
    1.7617   -1.8970    0.0000 C   0  0  0  0  0  0  0  0  0  0  0  0
    2.1742   -1.1826    0.0000 C   0  0  0  0  0  0  0  0  0  0  0  0
    1.7617   -0.4681    0.0000 C   0  0  0  0  0  0  0  0  0  0  0  0
    0.9367   -0.4681    0.0000 C   0  0  0  0  0  0  0  0  0  0  0  0
    2.9992   -1.1826    0.0000 F   0  0  0  0  0  0  0  0  0  0  0  0
    0.5312    1.2257    0.0000 N   0  3  0  0  0  0  0  0  0  0  0  0
    0.7852    2.0076    0.0000 C   0  5  0  0  0  0  0  0  0  0  0  0
 19 20  3  0        0
 11 19  1  0        0
  1  2  2  0        0
  2  3  1  0        0
  3  4  2  0        0
  4  5  1  0        0
  5  6  2  0        0
  6  1  1  0        0
  4  7  1  0        0
  7  8  1  0        0
  8  9  2  0        0
  9  5  1  0        0
  9 10  1  0        0
 10 11  1  0        0
  8 12  1  0        0
 12 13  2  0        0
 13 14  1  0        0
 14 15  2  0        0
 15 16  1  0        0
 16 17  2  0        0
 17 12  1  0        0
 18 15  1  0        0
M  CHG  2  19   1  20  -1
M  STY  1   1 SUP
M  SLB  1   1   1
M  SAL   1  2  19  20
M  SBL   1  1   2
M  SMT   1 NC
M  SBV   1   2   -0.2549   -0.7846
M  END
