# Supplementary material for: Dearomative Spirocyclization of Tryptamine-Derived Isocyanides via Iron-Catalyzed Carbene Transfer
Source: J Org Chem. 2023 Dec 4;88(24):17345–55. doi: 10.1021/acs.joc.3c02160 (PMC10729054; doi:10.1021/acs.joc.3c02160)
Supplement: Supplementary file 1 — jo3c02160_si_001.zip [file jo3c02160_si_001.zip › FIDs_Fe_Carbene_Transfer_Tryptamine_Isocyanides_Roose_JOC/FID/1m/13C/audita.txt]

##TITLE= Audit trail, TOPSPIN		Version 3.2
##JCAMPDX= 5.01
##ORIGIN= Bruker BioSpin GmbH
##OWNER= NMR
$$ C:/NMR Data/data/TomRoose/nmr/BBN_017/2/audita.txt
##AUDIT TRAIL=  $$ (NUMBER, WHEN, WHO, WHERE, PROCESS, VERSION, WHAT)
(   1,<2022-03-01 20:03:44.736 +0100>,<NMR>,<NMR500>,<go>,<TOPSPIN 3.2>,
      <created by zg
	started at 2022-03-01 19:09:47.309 +0100,
	POWCHK enabled, PULCHK disabled,
       configuration hash MD5:
       19 C7 BB 5D EA 9A F0 38 61 36 8E 90 47 75 A7 65
       data hash MD5: 64K
       B4 50 06 BD 96 40 E2 70 B1 F2 E9 2C 22 4E 56 93>)
(   2,<2022-03-01 20:03:51.822 +0100>,<NMR>,<NMR500>,<audit>,<TOPSPIN 3.2>,
      <user comment:
       ICON-NMR User ID: TomRoose
       data hash MD5: 64K
       B4 50 06 BD 96 40 E2 70 B1 F2 E9 2C 22 4E 56 93>)
##END=

$$ hash MD5
$$ EF B7 EB D5 9E 7A 3E AE 38 46 65 38 0E 1F 4B EB
